# Supplementary material for: Content Validity of the CHANT’s French-Language Translation and Cultural Adaptation: A Modified E-Delphi Study
Source: Nurs Rep. 2026 Jul 15;16(7):244. doi: 10.3390/nursrep16070244 (PMC13415604; doi:10.3390/nursrep16070244)
Supplement: Supplementary file 1 [file nursrep-16-00244-s001.zip]

Archive with 1 entries (1 files):
- nursrep-4376698-supplementary.pdf
